# Supplementary material for: The effects, mechanisms, and influencing factors of concurrent strength and endurance training with different sequences: a semi-systematic review
Source: Front Sports Act Living. 2026 Jan 23;7:1692399. doi: 10.3389/fspor.2025.1692399 (PMC12885173; doi:10.3389/fspor.2025.1692399)
Supplement: Supplementary file 2 [file Table2.xlsx]

## Sheet: Sheet1
Title	Author	Article type	Publication year	Sample Size	Sample characteristics	Age	Intervention duration	Training Protocol	Key Outcomes	Main Findings	Quality Assessment Tool	Quality Score (Max)	Risk of Bias Rating
Strength training effects on aerobic power and short-term endurance	Hickson RC et al.	Original Research	1980	9	Healthy men	18 - 27 years	10 weeks	Quadriceps ST (5 days/week); concurrent ET not specified (sequence unanalyzed)	Aerobic power (VO₂max), short-term endurance (time to exhaustion), muscle strength,Lactate concentration in blood, thigh girth	ST significantly increased short-term endurance (cycling: +47%, running: +12%) and muscle strength (+40%); small VO₂max increase only in bicycle exercise (3.40→3.54 L·min⁻¹, p<0.05); training sequence not analyzed	NOS	6/9	Moderate Quality
Concurrent Strength and Endurance Training: A Systematic Review and Meta-Analysis on the Impact of Sex and Training Status	Huiberts RO et al.	Systematic Review & Meta-Analysis	2024	59 studies, 1346 participants	－	－	－	Concurrent strength training (ST) + endurance training (ET); various sequences (ST→ET, ET→SRT) and modes	Lower-body strength, upper-body strength, power, muscle hypertrophy, VO₂max	CT caused small interference in lower-body strength adaptations in males (SMD: -0.43, 95%CI: -0.64~-0.22) but not in females (SMD: 0.08, 95%CI: -0.34~0.49); no sex differences in upper-body strength, power, or VO₂max; untrained endurance athletes had impaired VO₂max gains vs. trained/highly trained	AMSTAR 2	10/10	High Quality (No critical flaws)
Concurrent training promotes greater gains on body composition and components of physical fitness than single-mode training (endurance or resistance) in youth with obesity	Bouamra M et al.	Original Research	2022	37（males=14, females=23）	Sedentary adolescents	13.4 ± 0.9 years	9 weeks	CT vs. single-mode training (ET only/ST only); sequence not controlled	Body composition (BMI, fat mass, lean mass), physical fitness (muscle strength, VO₂max)	CT promoted greater benefits for fat, body mass loss and cardiorespiratory fitness than HIIT or RT modalities	NOS	8/9	High Quality
Effects of exercise sequence and velocity loss threshold during resistance training on following endurance and strength performance during concurrent training	Nájera-ferrer P et al.	Original Research	2021	16	Resistance-and endurance-trained men	36.4 ± 10.0 years	4 weeks	CT with different exercise sequences (ST→ET, ET→ST) and velocity loss thresholds (10%/20% velocity loss)	Endurance performance (time to exhaustion), strength performance (1RM, isometric force)	Exercise sequence interacted with velocity loss threshold: ET→ST sequence with 20% velocity loss had the greatest decline in subsequent ST performance; ST→ET sequence with 10% velocity loss maintained better endurance	NOS	8/9	High Quality
The physiological effects of concurrent strength and endurance training sequence: A systematic review and meta-analysis	Murlasits Z et al.	Systematic Review & Meta-Analysis	2018	13 studies	－	13.7 - 65.8 years	4–24 weeks	CT (two sequences: ST→ET, ET→SRT)	Physiological adaptations (maximal strength, aerobic endurance, body composition, molecular markers)	Sequencing strength training prior to endurance in CT appears to be beneficial for lower body strength adaptations, while the improvement of aerobic capacity is not affected by training order	AMSTAR 2	5/10	Moderate Quality (1-2 critical flaws)
Incompatibility of endurance- and strength-training modes of exercise	Dudley GA et al.	Original Research	1985	22(male=8, female=14)	Males and females	20.6 - 25.7 years	7 weeks	Combined ET (treadmill running) + ST (leg press); two sequences (ST→ET, ET→ST)	Maximal strength (leg press 1RM), aerobic endurance (VO₂max)	Incompatibility between training modes: ET→ST sequence impaired strength gains (-15% vs. ST only); ST→ET sequence had no significant effect on VO₂max	NOS	7/9	Moderate Quality
Training considerations for optimising endurance development: an alternate concurrent training perspective	Doma K et al.	Narrative Review	2019	－	－	－	－	CT strategies for endurance optimization; sequence discussed as a variable	Endurance development, training interference	Continually undertaking endurance training under resistance training-induced stress may impede chronic endurance development, also referred to as RT-induced suboptimisation on endurance performance	Not Applicable (Descriptive assessment only)	Not Applicable (Descriptive assessment only)	Descriptive Assessment (No quantitative scoring)
Acute neuromuscular and endocrine responses and recovery to single-session combined endurance and strength loadings: "order effect" in untrained young men	Schumann M et al.	Original Research	2013	42	Moderately physically active young men	29.2 - 64.9 years	Acute intervention	Single-session combined ET (cycling) + ST (leg press); two sequences (ST→ET, ET→ST)	Neuromuscular responses (EMG amplitude, H-reflex), endocrine markers (testosterone, cortisol, growth hormone)	Acute "order effect" observed: ET→ST sequence reduced ST-induced testosterone elevation; no sequence correlation with muscle protein synthesis (inferred from hormone levels)	NOS	8/9	High Quality
Acute hormonal and force responses to combined strength and endurance loadings in men and women: the "order effect"	Taipale RS et al.	Original Research	2013	22 (men=12, women=10 )	Recreational endurance running background	21 - 45 years	Acute intervention	Single-session combined ET (cycling) + ST (squat); two sequences (ST→ET, ET→ST)	Acute hormonal responses (testosterone, cortisol), maximal force output	Sex-specific "order effect": Males in ST→ET sequence had higher post-training testosterone; females showed no sequence-related hormonal differences; both sexes had lower force output in ET→ST sequence	NOS	8/9	High Quality
Are adaptations to combined endurance and strength training affected by the sequence of training?	Collins MA et al.	Original Research	1993	34 (males=11, females=23)	Males and females	21 - 33.8 years	7 weeks	Combined ET (running) + ST (upper/lower body); two sequences (ST→ET, ET→ST)	Strength adaptations (1RM), endurance adaptations (VO₂max), body composition	Training sequence did not affect strength or endurance adaptations; both sequences showed similar gains vs. single-mode training	NOS	9/9	High Quality
Order of same-day concurrent training influences some indices of power development, but not strength, lean mass, or aerobic fitness in healthy, moderately-active men after 9 weeks of training	Lee MJ et al.	Original Research	2020	29	Healthy, Moderately-active men	24.5 ± 4.7 years	9 weeks	Same-day CT (ST: bench press/squat; ET: cycling); two sequences (ST→ET, ET→ST)	Power development (countermovement jump, peak power), strength (1RM), lean mass, VO₂max	Sequence influenced power indices (ST→ET: +12% peak power vs. ET→ST: +5%); no sequence effects on strength, lean mass, or VO₂max	NOS	8/9	Moderate to High Quality
The effects of concurrent training order on body composition and serum concentrations of follistatin, myostatin and GDF11 in sarcopenic elderly men	Bagheri R et al.	Original Research	2020	30	Sarcopenic elderly men	64.3 ± 3.5 years	12 weeks	CT (ST: leg extension; ET: walking); two sequences (ST→ET, ET→ST)	Body composition (lean mass, fat mass), serum markers (follistatin, myostatin, GDF11)	ST→ET sequence increased lean mass (+3.2 kg vs. ET→ST: +1.8 kg) and reduced myostatin levels (-15% vs. ET→ST: -8%); sequence affected body composition via regulating myostatin signaling	NOS	6/9	Moderate Quality
Compatibility of Concurrent Aerobic and Strength Training for Skeletal Muscle Size and Function: An Updated Systematic Review and Meta-Analysis	Schumann M et al.	Systematic Review & Meta-Analysis	2022	43 studies	－	－	－	Concurrent aerobic training + ST; various sequences, frequencies (>5/<5 times/week), and intervals (same session/same day/different days)	Skeletal muscle size (cross-sectional area), muscle function (1RM, isometric force)	CT does not compromise muscle hypertrophy and maximal strength development. However, explosive strength gains may be attenuated, especially when aerobic and strength training are performed in the same session	AMSTAR 2	6/10	Moderate Quality (1-2 critical flaws)
The Effects of Concurrent Aerobic and Strength Training on Muscle Fiber Hypertrophy: A Systematic Review and Meta-Analysis	Lundberg TR et al.	Systematic Review & Meta-Analysis	2022	15 studies, 300 participants	－	－	－	Concurrent aerobic training + ST; various sequences and modes (cycling/running)	Muscle fiber hypertrophy (type I/II fibers), myofibrillar protein synthesis	In contrast to previous findings on whole muscle hypertrophy, the present results suggest that CT may have a small negative effect on fiber hypertrophy compared with strength training alone	AMSTAR 2	6/10	Moderate Quality (1-2 critical flaws)
Neuromuscular adaptations to concurrent training in the elderly: effects of intrasession exercise sequence	Cadore EL et al.	Original Research	2013	26	Healthy elderly men	64.7 ± 4.1 years	12 weeks	CT (ST: leg press; ET: cycling); two sequences (ST→ET, ET→ST)	Neuromuscular adaptations (EMG activity, H-reflex), muscle thickness (ultrasound), maximal strength (1RM)	Performing strength prior to endurance exercise during CT resulted in greater lower-body strength gains as well as greater changes in the neuromuscular economy (rectus femoris) in elderly	NOS	6/9	Moderate Quality
Strength prior to endurance intra-session exercise sequence optimises neuromuscular and cardiovascular gains in elderly men	Cadore EL et al.	Original Research	2012	26	Healthy elderly men	64.7 ± 4.1 years	12 weeks	CT (ST: squat; ET: treadmill walking); two sequences (ST→ET, ET→ST)	Neuromuscular gains (relative strength), cardiovascular fitness (VO₂peak), functional capacity (6-minute walk test)	The intra-session exercise sequence had no influence in the maximal endurance power adaptations to CT, but had influence in the magnitude of the muscle quality enhancements	NOS	6/9	Moderate Quality
Concurrent strength and endurance training exercise sequence does not affect neuromuscular adaptations in older men	Wilhelm EN et al.	Original Research	2014	36	Healthy older men	65.8 ± 5.3 years	12 weeks	CT (ST: knee extension; ET: cycling); two sequences (ST→ET, ET→ST)	Neuromuscular adaptations (1RM, muscle ultrasound), maximal aerobic capacity (VO₂max, VT2)	All indicators improved vs. baseline; no significant differences between sequences in neuromuscular adaptations or aerobic capacity	NOS	7/9	Moderate Quality
Effect of concurrent endurance and circuit resistance training sequence on muscular strength and power development	Chtara M et al.	Original Research	2008	48	Physical education students	21.4 ± 1.3 years	12 weeks	Concurrent ET (running) + circuit ST (squat/bench press); two sequences (ST→ET, ET→ST)	Muscular strength (1RM), power (jump height), skeletal muscle enzymes (citrate synthase, cytochrome C oxidase)	Pure ST outperformed CT in strength gains (+25% vs. concurrent: +15%); sequence did not affect maximal strength but influenced enzyme levels (ST→ET: higher citrate synthase activity)	NOS	6/9	Low Quality
Effect of sequencing strength and endurance training in young male soccer players	Makhlouf I et al.	Original Research	2016	57	Young elite-level male field soccer players	13.7 ± 0.5 years	12 weeks	CT (ST: plyometrics; ET: soccer-specific running); two sequences (same-day ST→ET, alternate-day)	Muscle strength (1RM squat), sprint performance (30m sprint), aerobic endurance (Yo-Yo test)	Same-day ST→ET had similar/better effects than alternate-day training on strength and sprint performance; sequence was irrelevant to training outcomes	NOS	7/9	Moderate Quality
The order of concurrent training affects mTOR signaling but not mitochondrial biogenesis in mouse skeletal muscle	Shirai T et al.	Animal Research	2020	－	C57BL/6 mice, male	7 - 8 weeks	3 weeks	CT: ST (electrical stimulation of hindlimb muscles) + ET (treadmill running); two sequences (ST→ET, ET→ST)	mTOR signaling (mTOR, p70S6K), mitochondrial biogenesis markers (PGC-1α, SDHB)	When conducting CT on the same day, the order “RT-ET” seems to have a relatively noticeable effect on hypertrophy signal, but a change in the order did not impact oxidative metabolism and mitochondrial biogenesis	Modified NOS	7/9	Moderate to High Quality
Effect of the order of concurrent training combined with resistance and high-intensity interval exercise on mTOR signaling and glycolytic metabolism in mouse skeletal muscle	Shirai T et al.	Animal Research	2021	－	C57BL/6 mice, male	7 - 8 weeks	3 weeks	CT: ST (electrical stimulation) + HIIT (treadmill); two sequences (ST→HIIT, HIIT→ST)	mTOR signaling, glycolytic metabolism (lactate dehydrogenase, GLUT4)	ST→HIIT sequence had no effect on 4E-BP1 phosphorylation; both sequences increased GLUT4 expression (no inter-sequence difference)	Modified NOS	8/9	Moderate to High Quality
The effects of running, weightlifting and a combination of both on growth hormone release	Craig B et al.	Original Research	1991	36	Untrained male subjects	23.5 ± 1.7 years	10 weeks	Running, weightlifting, and combined training; sequence effects on hormone release	Growth hormone (GH) release, strength/endurance gains	CT (running + weightlifting) increased GH release more than single-mode; sequence (running→weightlifting vs. weightlifting→running) had no consistent effect on GH	NOS	9/9	High Quality
Does intrasession concurrent strength and aerobic training order influence training-induced explosive strength and VO2max in prepubescent children?	Alves AR et al.	Original Research	2016	128	Prepubescent children	10.9 ± 0.5 years	8 weeks	Intra-session concurrent ST (bodyweight exercises) + ET (running); two sequences (ST→ET, ET→SRT)	Explosive strength (medicine ball throw, countermovement jump, standing long jump), VO₂max	If the main purpose is to improve aerobic capacity, intrasession aerobic prior to strength training should be used. To improve muscular strength, intrasession strength prior to aerobic training would be the most suitable alternative	NOS	8/9	High Quality
The effects of concurrent training order on satellite cell-related markers, body composition, muscular and cardiorespiratory fitness in older men with sarcopenia	Moghadam BH et al.	Original Research	2020	30	Older men	64.3 ± 3.5 years	8 weeks	CT (ST: leg curl; ET: cycling); two sequences (ST→ET, ET→ST)	Satellite cell-related markers (MyoD, myogenin), body composition, muscular/cardiorespiratory fitness	Both CT programs produced notable physiological and performance benefits, performing ET before RT during CT may provide the greatest therapeutic benefits for aging individuals	NOS	9/9	High Quality
The role of intra-session exercise sequence in the interference effect: a systematic review with meta-analysis	Eddens L et al.	Systematic Review & Meta-Analysis	2018	10 studies, 245 subjects	－	31.16 years	－	Intra-session concurrent training (two sequences: ST→ET, ET→ST)	Interference effect indicators (strength gains, endurance capacity, muscle hypertrophy)	The practice of CT with a resistance followed by an endurance exercise order is beneficial for the outcome of lower-body dynamic strength, while alternating the order of stimuli offers no benefit for training outcomes associated with the interference effect	AMSTAR 2	6/10	Moderate Quality (1-2 critical flaws)
Sequence effects of combined resistance exercises with step choreography in the same session in women's oxygen uptake during and postexercise	Vilaça-alves J et al.	Original Research	2018	13	Active women	30.31 ± 4.42 years	1 year	Same-session combined ST (step resistance exercises) + ET (step choreography); two sequences (ST→ET, ET→ST)	Oxygen uptake (VO₂ during/post-exercise), energy expenditure	The combination of step choreography and resistance exercises during the same exercise session is a good strategy to promote an elevation of women's oxygen uptake during and after an exercise session, independent of the sequence used	NOS	8/9	High Quality
Neuromuscular adaptations to different modes of combined strength and endurance training	Eklund D et al.	Original Research	2015	70	Healthy men	18 - 40 years	24 weeks	Combined SRT + ET with different modes (continuous ET vs. HIIT); two sequences (ST→ET, ET→ST)	Neuromuscular adaptations (EMG, force production), aerobic capacity	Neural adaptations showed indications of being compromised and highly individual relating to changes in isometric strength when ET + ST was performed, while gains in one-repetition maximum, endurance performance and hypertrophy did not differ between the training modes	NOS	8/9	High Quality
Fitness and lean mass increases during combined training independent of loading order	Schumann M et al.	Original Research	2014	34	Physically active and healthy young men	30 ± 5 years	24 weeks	CT (ST + ET); two sequences (ST→ET, ET→ST)	Fitness (strength, endurance), lean mass	Moderate frequency (2–3 times per week) combined ET + ST or ST + ET led to significant improvements in physical fitness and lean body mass but did not induce significant changes in body fat or blood lipid levels	NOS	8/9	High Quality
Concurrent training for sports performance: the 2 sides of the medal	Berryman N et al.	Narrative Review	2019	－	－	－	－	CT with different sequences (ST→ET, ET→ST)	Sports performance (e.g., running time, cycling power), physiological markers (lactate threshold)	ST→ET sequence improved sports performance in power-dependent sports (e.g., rowing: +5% power); ET→ST sequence was better for endurance-dominant sports (e.g., long-distance running: -2% time)	Not Applicable (Descriptive assessment only)	Not Applicable (Descriptive assessment only)	Descriptive Assessment (No quantitative scoring)
Concurrent strength and endurance training: from molecules to man	Nader GA et al.	Narrative Review	2006	－	－	－	－	CT (ST: bench press; ET: cycling); two sequences (ST→ET, ET→ST)	Molecular markers (mTOR, AMPK), muscle protein synthesis rate	When strength and endurance training are performed simultaneously, a potential interference in strength development may occur	Not Applicable (Descriptive assessment only)	Not Applicable (Descriptive assessment only)	Descriptive Assessment (No quantitative scoring)
The order of concurrent endurance and resistance exercise modifies mTOR signaling and protein synthesis in rat skeletal muscle	Ogasawara R et al.	Animal Research	2014	－	Wistar rats, male	10 weeks	Acute intervention	Concurrent ET (treadmill running) + ST (electrical stimulation); two sequences (ET→ST, ST→ET)	mTOR signaling (mTOR, p70S6K, S6), muscle protein synthesis rate	Our results suggest that the last bout of exercise dictates the molecular responses and that mTORC1 signaling induced by any prior bout of RE may be downregulated by a subsequent bout of EE	Modified NOS	7/9	Moderate to High Quality
Effect of consecutive repeated sprint and resistance exercise bouts on acute adaptive responses in human skeletal muscle	Coffey VG et al.	Original Research	2009	6	Men	24.7 ± 6.3 years	Acute intervention	Consecutive repeated sprint (30s sprint, 1min rest) + ST (leg press); two sequences (sprint→ST, ST→sprint)	Acute adaptive responses (muscle glycogen, AMPK phosphorylation, MuRF-1 expression)	Epeated sprints appear to generate the overriding acute exercise-induced response when undertaking concurrent repeated sprint and resistance exercise. Suggesting that sprint-activities are isolated from resistance training and that adequate recovery time is considered within periodized training plans that incorporate these divergent exercise modes	NOS	9/9	High Quality
Concurrent exercise training: do opposites distract?	Coffey VG et al.	Narrative Review	2017	－	－	－	－	Concurrent ET + ST; sequence effects on molecular pathways	Molecular conflicts (mTOR vs. AMPK), training adaptation	Reviewed that sequence-dependent molecular responses (e.g., ET→ST inhibits mTOR) do not always translate to long-term interference; interval between training modes modulates sequence effects	Not Applicable (Descriptive assessment only)	Not Applicable (Descriptive assessment only)	Descriptive Assessment (No quantitative scoring)
Molecular responses to strength and endurance training: are they incompatible?	Hawley JA et al.	Narrative Review	2009	－	－	－	－	Molecular responses to ST vs. ET; compatibility in CT	Molecular signaling (mTOR, AMPK, PGC-1α), physiological adaptations	CT with alternating modes reduces simultaneous hypertrophy and/or mitochondrial adaptations vs. single-mode training; resistance/endurance training has somewhat unique molecular mechanisms, with multiple factors activating translation initiation.	Not Applicable (Descriptive assessment only)	Not Applicable (Descriptive assessment only)	Descriptive Assessment (No quantitative scoring)
Sequencing effects of plyometric training applied before or after regular soccer training on measures of physical fitness in young players	Ramirez-campillo R et al.	Original Research	2020	38	Post-pubertal boys	17.0 ± 0.5 years	7 weeks	Plyometric training (PT) before/after regular soccer training (ST); two sequences (PT→ST, ST→PT)	Physical fitness (jump height, sprint speed, agility)	PT→ST sequence improved jump height (+8% vs. ST→PT: +3%) and agility (-2% time vs. ST→PT: -0.5%); sequence affected power-related fitness	NOS	8/9	High Quality
Acute effects of high-intensity endurance exercise on subsequent resistance activity	Leveritt M et al.	Original Research	1999	6 (men=5, women=1)	Woman and men	20.3 ± 2.5 years	Acute intervention	High-intensity ET (cycling to exhaustion) followed by ST (squat); single-session intervention	ST performance (load lifted, repetitions), subjective fatigue	ET prior to ST reduced ST load (-10%) and repetitions (-15%); acute fatigue from ET impaired subsequent SRT quality	NOS	6/9	Moderate Quality
A brief review on concurrent training: from laboratory to the field	Methenitis S et al.	Narrative Review	2018	－	－	－	－	CT from lab to field; sequence recommendations	Practical training strategies, sports-specific applications	Recommended ST→ET for power/strength sports (e.g., rowing) and ET→ST for endurance sports (e.g., marathon); sequence should align with training goals	Not Applicable (Descriptive assessment only)	Not Applicable (Descriptive assessment only)	Descriptive Assessment (No quantitative scoring)
On concurrent strength and endurance training and its training strategies in competitive sports	Yu HJ et al.	Narrative Review	2014	－	－	－	－	Concurrent ST + ET in competitive sports; sequence and sport type matching	Sport-specific performance, training strategies	Pointed out that ET→ST is suitable for running events, while ST→ET is better for rowing/canoeing; sequence effect is sport-dependent	Not Applicable (Descriptive assessment only)	Not Applicable (Descriptive assessment only)	Descriptive Assessment (No quantitative scoring)
Resistance exercise enhances the molecular signaling of mitochondrial biogenesis induced by endurance exercise in human skeletal muscle	Wang L et al.	Original Research	2011	10 (men=7, women=3)	Healthy subjects	26 ± 1.2 years	2 weeks for male, 4 weeks for female	ST (leg press) followed by ET (cycling); two sequences (ST→ET, ET→ST)	Molecular signaling of mitochondrial biogenesis (PGC-1α, SDHB), VO₂max	ST→ET sequence enhanced PGC-1α expression (+25% vs. ET→ST: +10%) and VO₂max (+12% vs. ET→ST: +7%); SRT promoted ET-induced mitochondrial biogenesis	NOS	9/9	High Quality
Aerobic exercise alters skeletal muscle molecular responses to resistance exercise	Lundberg TR et al.	Original Research	2012	9	Physically active men	23 ± 2 years	Acute intervention	Aerobic ET (cycling) before/after ST (leg extension); two sequences (ET→ST, ST→ET); single-session	Skeletal muscle molecular responses (mTOR, p70S6K, AMPK)	ET→ST sequence reduced SRT-induced mTOR phosphorylation (-18% vs. ST→ET: -5%); aerobic ET altered ST-related molecular signaling	NOS	8/9	High Quality
Resistance exercise induced mTORC1 signaling is not impaired by subsequent endurance exercise in human skeletal muscle	Apro W et al.	Original Research	2013	10	Healthy moderately trained male subjects	26 ± 2 years	Acute intervention	SRT (knee extension) followed by ET (cycling); two sequences (ST→ET, ET→ST)	mTORC1 signaling (mTOR, raptor), muscle protein synthesis	ST-induced mTORC1 signaling was not impaired by subsequent ET; no sequence effect on long-term muscle protein synthesis	NOS	8/9	Moderate to High Quality
Concurrent training: a meta-analysis examining interference of aerobic and resistance exercises	Wilson JM et al.	Meta-Analysis	2012	21 studies	－	－	－	Concurrent ET + ST; various sequences and ET modes (running/cycling)	Muscle hypertrophy, maximal strength, aerobic endurance	Running-based ET had more obvious interference on muscle hypertrophy than cycling; training sequence modulated the interference effect (ST→ET < ET→ST in interference magnitude)	AMSTAR 2	7/10	Moderate Quality (1-2 critical flaws)
Glossary of Abbreviations： ST: Strength Training; RE: resistance training; ET: Endurance Training; CT: concurrent training; HIIT: High-Intensity Interval Training; PT: Plyometric Training; VO₂max: Maximum Oxygen Uptake; VO₂peak: Peak Oxygen Uptake; VT2: Second Ventilatory Threshold; 1RM: One Repetition Maximum; EMG: Electromyography; mTOR: Mammalian Target of Rapamycin; AMPK: AMP-Activated Protei…
